# Supplementary material for: Divergent roles of herbivory in eutrophying forests
Source: Nat Commun. 2022 Dec 22;13:7837. doi: 10.1038/s41467-022-35282-6 (PMC9780218; doi:10.1038/s41467-022-35282-6)
Supplement: Supplementary file 4 — Supplementary Data 1 [file 41467_2022_35282_MOESM4_ESM.xlsx]

## Sheet: Supplementary_Data1
Supplementary Data. Herbivore information in each study site
Shown are the species, their ordinal value/density and the site total for both the baseline and resurvey for each site. The density (indiv/100ha) to ordinal value conversions are as follows: 0 = 0; 1-4 = 1; 5-9 = 2; 10-19 = 3; 20 - 49 = 4; 50 - 99 = 5; 100-199 = 6, 200 - 499 = 7, 500+ = 8.
id	datasetID	Survey	Red_deer	Roe_deer	Fallow_deer	Wild_boar	Moose	Mouflon	Goat	Muntjac	Sika_deer	Sheep	European_bison	Cattle	Chamois	Total
1	EU_006	Baseline	0	4	0	2	0	0	0	0	0	0	0	0	0	6
1	EU_006	Resurvey	0	6	0	0	0	0	0	0	0	0	0	0	0	6
2	EU_009a	Baseline	0	1	0	0	0	0	0	0	0	0	0	0	0	1
2	EU_009a	Resurvey	0	2	1	4	0	0	0	0	0	0	0	0	0	7
3	EU_009b	Baseline	0	1	0	0	0	0	0	0	0	0	0	0	0	1
3	EU_009b	Resurvey	0	2	1	4	0	0	0	0	0	0	0	0	0	7
4	EU_011	Baseline	0	4	1	1	0	0	0	0	0	0	0	0	0	6
4	EU_011	Resurvey	0	4	1	1	0	0	0	0	0	0	0	0	0	6
5	EU_012	Baseline	0	5	0	1	0	1	4	0	0	0	0	0	0	11
5	EU_012	Resurvey	0	6	0	1	0	5	5	0	0	0	0	0	0	17
6	EU_013	Baseline	3	3	0	1	0	0	0	0	0	0	0	0	0	7
6	EU_013	Resurvey	5	3	7	3	0	7	0	0	0	0	0	0	0	25
7	EU_014	Baseline	1	3	1	0	0	1	0	0	0	0	0	0	0	6
7	EU_014	Resurvey	2	4	1	3	0	1	0	0	1	0	0	0	0	12
8	EU_015	Baseline	0	0	4	0	0	0	0	1	0	0	0	0	0	5
8	EU_015	Resurvey	0	3	8	0	0	0	0	5	0	0	0	0	0	16
9	EU_016	Baseline	0	1	0	1	0	0	0	0	0	0	0	0	0	2
9	EU_016	Resurvey	0	1	0	1	0	0	0	0	0	0	0	0	0	2
10	EU_025	Baseline	0	6	0	1	0	0	0	0	0	0	0	0	0	7
10	EU_025	Resurvey	0	5	0	4	0	0	0	0	0	0	0	0	0	9
11	EU_026	Baseline	0	6	0	1	0	0	0	0	0	0	0	0	0	7
11	EU_026	Resurvey	0	5	0	4	0	0	0	0	0	0	0	0	0	9
12	EU_027	Baseline	3	4	0	1	0	0	0	0	0	0	0	0	3	11
12	EU_027	Resurvey	3	4	0	1	0	0	0	0	0	0	0	0	3	11
14	EU_030	Baseline	3	4	0	1	0	0	0	0	0	0	0	0	0	8
14	EU_030	Resurvey	4	5	3	5	0	0	0	0	0	0	0	0	0	17
19	EU_035	Baseline	2	3	0	0	0	1	0	0	0	0	0	0	0	6
19	EU_035	Resurvey	6	5	1	6	0	6	0	0	0	0	0	0	0	24
20	EU_036	Baseline	0	4	0	0	0	0	0	0	0	0	0	0	0	4
20	EU_036	Resurvey	1	5	1	3	0	0	0	0	0	0	0	0	0	10
21	EU_037	Baseline	1	4	0	0	0	0	0	0	0	0	0	0	0	5
21	EU_037	Resurvey	1	4	1	4	0	1	0	0	0	0	0	0	0	11
22	EU_038	Baseline	4	3	0	5	0	0	0	0	0	0	0	0	0	12
22	EU_038	Resurvey	6	3	0	5	1	0	0	0	0	0	1	0	0	16
23	EU_041	Baseline	1	2	1	0	1	0	0	0	0	0	0	0	0	5
23	EU_041	Resurvey	1	2	2	3	1	0	0	0	0	0	0	0	0	9
24	EU_043	Baseline	2	2	1	1	0	0	0	0	0	0	0	0	0	6
24	EU_043	Resurvey	5	4	3	5	0	0	0	0	0	0	0	0	0	17
25	EU_044	Baseline	0	6	0	3	0	0	0	0	0	0	0	0	0	9
25	EU_044	Resurvey	0	5	0	4	0	0	0	0	0	0	0	0	0	9
26	EU_047	Baseline	2	5	1	2	0	1	0	0	0	0	0	0	0	11
26	EU_047	Resurvey	4	6	1	4	0	1	0	0	0	0	0	0	0	16
27	EU_048	Baseline	3	4	1	2	0	5	0	0	0	0	0	0	0	15
27	EU_048	Resurvey	5	6	1	4	0	3	0	0	0	0	0	0	0	19
28	EU_049	Baseline	3	4	0	1	0	0	0	0	0	0	0	0	0	8
28	EU_049	Resurvey	0	0	0	0	0	0	0	0	0	0	0	0	0	0
30	EU_052	Baseline	3	4	0	1	0	0	0	0	0	0	0	0	0	8
30	EU_052	Resurvey	4	5	3	5	0	0	0	0	0	0	0	0	0	17
31	EU_053	Baseline	3	4	0	1	0	0	0	0	0	0	0	0	0	8
31	EU_053	Resurvey	4	5	3	5	0	0	0	0	0	0	0	0	0	17
32	EU_054	Baseline	3	4	0	1	0	0	0	0	0	0	0	0	0	8
32	EU_054	Resurvey	4	5	3	5	0	0	0	0	0	0	0	0	0	17
33	EU_055	Baseline	6	2	0	0	0	0	0	0	0	0	0	0	0	8
33	EU_055	Resurvey	6	2	0	0	0	0	0	0	0	0	0	0	0	8
34	EU_056	Baseline	6	2	0	0	0	0	0	0	0	0	0	0	0	8
34	EU_056	Resurvey	6	2	0	0	0	0	0	0	0	0	0	0	0	8
35	EU_057	Baseline	6	2	0	0	0	0	0	0	0	0	0	0	0	8
35	EU_057	Resurvey	6	2	0	0	0	0	0	0	0	0	0	0	0	8
36	EU_058	Baseline	0	1	0	1	0	0	0	0	0	0	0	0	0	2
36	EU_058	Resurvey	1	1	0	1	0	0	0	0	0	0	0	0	0	3
37	EU_059	Baseline	2	1	2	1	0	1	0	0	0	0	0	0	0	7
37	EU_059	Resurvey	5	4	5	6	0	4	0	0	0	0	0	0	0	24
38	EU_060	Baseline	3	1	1	1	0	0	0	0	0	0	0	0	0	6
38	EU_060	Resurvey	5	5	4	6	0	0	0	0	0	0	0	0	0	20
39	EU_061	Baseline	3	1	1	1	0	0	0	0	0	0	0	0	0	6
39	EU_061	Resurvey	6	5	2	6	0	0	0	0	0	0	0	0	0	19
40	EU_062	Baseline	3	1	1	1	0	1	0	0	0	0	0	0	0	7
40	EU_062	Resurvey	6	4	3	6	0	5	0	0	0	0	0	0	0	24
41	EU_063	Baseline	2	1	1	1	0	0	0	0	0	0	0	0	0	5
41	EU_063	Resurvey	5	4	3	6	0	0	0	0	0	0	0	0	0	18
42	EU_064	Baseline	1	1	1	1	0	1	0	0	0	0	0	0	0	5
42	EU_064	Resurvey	4	4	3	6	0	4	0	0	0	0	0	0	0	21
43	EU_066	Baseline	4	5	0	4	0	0	0	0	0	0	0	0	0	13
43	EU_066	Resurvey	4	4	0	4	0	0	0	0	0	0	0	0	0	12
44	EU_067	Baseline	5	0	0	3	0	0	0	0	0	0	0	0	0	8
44	EU_067	Resurvey	5	0	0	4	0	0	0	0	0	0	0	0	0	9
45	EU_068	Baseline	2	3	0	1	0	1	0	0	0	0	0	0	0	7
45	EU_068	Resurvey	5	6	0	4	0	2	3	0	0	0	0	0	0	20
46	EU_070	Baseline	0	6	0	3	0	0	0	0	0	0	0	0	0	9
46	EU_070	Resurvey	0	5	0	4	0	0	0	0	0	0	0	0	0	9
49	EU_072b	Baseline	1	1	0	1	0	0	1	0	0	5	0	1	0	10
49	EU_072b	Resurvey	1	1	0	1	0	0	0	0	0	2	0	1	0	6
48	EU_072a	Baseline	1	1	0	1	0	0	1	0	0	7	0	4	0	15
48	EU_072a	Resurvey	1	1	0	1	0	0	1	0	0	4	0	1	0	9
50	EU_072c	Baseline	1	2	0	1	0	0	1	0	0	1	0	0	0	6
50	EU_072c	Resurvey	1	2	0	1	1	0	0	0	0	0	0	0	0	5
51	EU_073	Baseline	3	4	0	2	0	0	0	0	0	0	0	0	0	9
51	EU_073	Resurvey	4	6	1	3	1	0	0	0	0	0	0	0	0	15
15	EU_031	Baseline	1	4	0	1	0	0	0	0	0	0	0	0	0	6
15	EU_031	Resurvey	2	4	2	2	0	3	0	0	0	0	0	0	0	13
16	EU_032	Baseline	2	4	0	1	0	0	0	0	0	0	0	0	0	7
16	EU_032	Resurvey	2	4	1	2	0	1	0	0	0	0	0	0	0	10
17	EU_033	Baseline	2	2	0	1	0	0	0	0	0	0	0	0	0	5
17	EU_033	Resurvey	3	3	0	2	0	0	0	0	0	0	0	0	0	8
18	EU_034	Baseline	0	2	1	1	0	1	0	0	0	0	0	0	0	5
18	EU_034	Resurvey	1	3	2	5	0	1	0	0	0	0	0	0	0	12
47	EU_071	Baseline	2	3	0	1	0	0	0	0	0	0	0	0	0	6
47	EU_071	Resurvey	4	4	0	3	1	0	0	0	0	0	0	0	0	12
13	EU_029	Baseline	0	0	0	0	0	0	0	0	0	0	0	0	0	0
13	EU_029	Resurvey	0	0	0	0	0	0	0	0	0	0	0	0	0	0
29	EU_050	Baseline	1	3	1	1	0	0	0	0	0	0	0	0	0	6
29	EU_050	Resurvey	1	4	1	4	0	1	0	0	0	0	0	0	0	11
52	EU_075	Baseline	4	5	0	2	0	0	0	0	0	0	0	0	0	11
52	EU_075	Resurvey	4	5	0	1	0	0	0	0	0	0	0	0	0	10
