# Supplementary material for: Divergent roles of herbivory in eutrophying forests
Source: Nat Commun. 2022 Dec 22;13:7837. doi: 10.1038/s41467-022-35282-6 (PMC9780218; doi:10.1038/s41467-022-35282-6)
Supplement: Supplementary file 5 — Source Data files [file 41467_2022_35282_MOESM5_ESM.zip]

Archive with 8 entries (7 files):
- Source_Data_Publication/
- __MACOSX/._Source_Data_Publication
- Source_Data_Publication/fig3data.csv
- __MACOSX/Source_Data_Publication/._fig3data.csv
- Source_Data_Publication/fig2data.csv
- __MACOSX/Source_Data_Publication/._fig2data.csv
- Source_Data_Publication/fig4data.csv
- __MACOSX/Source_Data_Publication/._fig4data.csv
