# Supplementary material for: Divergent roles of herbivory in eutrophying forests
Source: Nat Commun. 2022 Dec 22;13:7837. doi: 10.1038/s41467-022-35282-6 (PMC9780218; doi:10.1038/s41467-022-35282-6)
Supplement: Supplementary file 5 — Source Data files [file 41467_2022_35282_MOESM5_ESM.zip › Source_Data_Publication/fig3data.csv]

Figure 3. Herbivory increased temporal species turnover but was not clearly associated with changes in species richness.
id	d_herbivory	baseline_herbivory	time_span	site_area_log	d_spp_richness	spp_exchange_ratio
EU_006	0	6	46	3.120244796	-4	0.504504505
EU_009a	6	1	41	1.556302501	-21	0.536231884
EU_009b	6	1	26	1.556302501	5	0.593220339
EU_011	0	6	22	5.875061263	26	0.263157895
EU_012	6	11	49	2.544068044	-93	0.545851528
EU_013	18	7	53	3.322219295	-32	0.524163569
EU_014	6	6	56	3.681241237	-33	0.488
EU_015	11	5	25	2.531478917	-18	0.355555556
EU_016	0	2	21	1.079181246	-2	0.3
EU_025	2	7	51	3.602059991	-15	0.5
EU_026	2	7	49	3.602059991	-13	0.391304348
EU_027	0	11	12	1.954242509	4	0.304054054
EU_029	0	0	19	0.740362689	-34	0.390625
EU_030	9	8	50	6.401400541	21	0.39516129
EU_031	7	6	41	4.397940009	-9	0.494318182
EU_032	3	7	41	4.84509804	-4	0.492890995
EU_033	3	5	41	4.602059991	-2	0.426829268
EU_034	7	5	47	3.939519253	-10	0.490853659
EU_035	18	6	48	3.51851394	90	0.62
EU_036	6	4	47	3.556302501	25	0.439528024
EU_037	6	5	53	4.176091259	4	0.51641791
EU_038	4	12	46	3.676419232	-7	0.446808511
EU_041	4	5	31	5.698970004	-9	0.372197309
EU_043	11	6	60	4	-33	0.513227513
EU_044	0	9	10	1.748188027	-13	0.313432836
EU_047	5	11	18	2.041392685	43	0.637931034
EU_048	4	15	24	2.241596282	35	0.495495495
EU_049	-7.5	8	49	1.204119983	4	0.520833333
EU_050	5	6	60	5.45077241	11	0.433098592
EU_052	9	8	51	5.84509804	4	0.480645161
EU_053	9	8	54	5.698970004	44	0.562790698
EU_054	9	8	45	3.397940009	37	0.522012579
EU_055	0	8	32	1.204119983	-35	0.554744526
EU_056	0	8	32	1.707570176	-16	0.409090909
EU_057	0	8	32	1.77815125	-21	0.380530973
EU_058	1	2	45	4.146128036	39	0.476987448
EU_059	17	7	60	3.954242509	-51	0.598513011
EU_060	14	6	61	4.301029996	-98	0.565982405
EU_061	13	6	64	4.698970004	-21	0.526515152
EU_062	17	7	57	4.544068044	-71	0.609756098
EU_063	13	5	60	3.84509804	-77	0.646853147
EU_064	16	5	62	4.079181246	-35	0.493055556
EU_066	-1	13	10	1.696356389	-4	0.261682243
EU_067	1	8	32	1.342422681	18	0.545
EU_068	13	7	58	2.544068044	-36	0.536
EU_070	0	9	60	2.342422681	-42	0.431095406
EU_071	6	6	53	3.176091259	16	0.526627219
EU_072a	-6	15	62	1.544068044	-19	0.50617284
EU_072b	-4	10	62	1.544068044	-8	0.237762238
EU_072c	-1	6	62	1.544068044	18	0.459459459
EU_073	6	9	60	1.667452953	9	0.503759398
EU_075	-1	11	29	3.176091259	12	0.512605042
