# Supplementary material for: Divergent roles of herbivory in eutrophying forests
Source: Nat Commun. 2022 Dec 22;13:7837. doi: 10.1038/s41467-022-35282-6 (PMC9780218; doi:10.1038/s41467-022-35282-6)
Supplement: Supplementary file 5 — Source Data files [file 41467_2022_35282_MOESM5_ESM.zip › Source_Data_Publication/fig2data.csv]

Figure 2. Higher herbivory decreased shrub layer cover, but not herb and tree layer cover.
id	d_herbivory	baseline_herbivory	time_span	site_area_log	herb_cover	shrub_cover	tree_cover
EU_006	0	6	46	3.120244796	-66.66666667	-11.9047619	50.42857143
EU_009a	6	1	41	1.556302501	-14.14358108	-17.88264017	2.279548142
EU_009b	6	1	26	1.556302501	-46.95945946	-3.895974912	-7.495089897
EU_011	0	6	22	5.875061263	-78.758	-12.726	-32.8319375
EU_012	6	11	49	2.544068044	-56.3	0.520833333	19.34
EU_013	18	7	53	3.322219295	-36.41304348	-19.7173913	-2.260869565
EU_014	6	6	56	3.681241237	-94.04761905	1.4375	-16.9047619
EU_015	11	5	25	2.531478917	24.86901408	NA	-15.56338028
EU_016	0	2	21	1.079181246	93.5952381	18.025	2.619047619
EU_025	2	7	51	3.602059991	46.46927564	26.39473684	2.056410256
EU_026	2	7	49	3.602059991	10.86178571	8.071428571	-7.314285714
EU_027	0	11	12	1.954242509	-46.83709677	0.008695652	-21.58627661
EU_029	0	0	19	0.740362689	NA	NA	NA
EU_030	9	8	50	6.401400541	37.5640625	2.190243902	7.553658537
EU_031	7	6	41	4.397940009	-3.055555556	3.5	10.33333333
EU_032	3	7	41	4.84509804	-3.904761905	5.166666667	8.285714286
EU_033	3	5	41	4.602059991	-24.72727273	-4.75	-5.818181818
EU_034	7	5	47	3.939519253	-34.42105263	6.305263158	-0.547368421
EU_035	18	6	48	3.51851394	-24.555005	-3.96969697	-9.986193333
EU_036	6	4	47	3.556302501	14.358	9.570588235	-22.47450909
EU_037	6	5	53	4.176091259	-51.24214793	0.728571429	-10.5508688
EU_038	4	12	46	3.676419232	-3.886363636	19.04545455	-4.818181818
EU_041	4	5	31	5.698970004	-23.26771429	-1.546428571	-11.06428571
EU_043	11	6	60	4	-95.54131579	-33.2	-8.85
EU_044	0	9	10	1.748188027	-15.30884354	14.20763889	19.8869863
EU_047	5	11	18	2.041392685	13.87619048	0.871428571	-16.4947619
EU_048	4	15	24	2.241596282	31.9125	4.11875	10.68125
EU_049	-7.5	8	49	1.204119983	-52.725	-14.28	-33.2064775
EU_050	5	6	60	5.45077241	-47.45378151	-1.31559633	-16.60804202
EU_052	9	8	51	5.84509804	22.67255479	15.14166667	0.036335616
EU_053	9	8	54	5.698970004	26.19788793	4.445614035	21.49857759
EU_054	9	8	45	3.397940009	-10.13636364	-0.280519481	-13.75584416
EU_055	0	8	32	1.204119983	-37.85714286	0.588690476	3.659318329
EU_056	0	8	32	1.707570176	-45.99677419	13.55975	5.521355565
EU_057	0	8	32	1.77815125	-75.61875	9.514375	-12.74820044
EU_058	1	2	45	4.146128036	66.95705128	10.12763158	12.47783333
EU_059	17	7	60	3.954242509	-60.975	-21.787375	15.2
EU_060	14	6	61	4.301029996	-93.0955	-24.725	11.825
EU_061	13	6	64	4.698970004	-24.21105263	5.868421053	5.5
EU_062	17	7	57	4.544068044	-49.47727273	-2.772727273	17.29545455
EU_063	13	5	60	3.84509804	-56.73644737	-1.790263158	2.484210526
EU_064	16	5	62	4.079181246	-35.652	0	0.075
EU_066	-1	13	10	1.696356389	-1.40625	2.365853659	-0.589583333
EU_067	1	8	32	1.342422681	-60.39824561	14.81171053	-36.08070175
EU_068	13	7	58	2.544068044	-2.413513514	4.318181818	-10.84737838
EU_070	0	9	60	2.342422681	-0.732222222	22.34318182	11.89878049
EU_071	6	6	53	3.176091259	40.365	19.62105263	-19.728875
EU_072a	-6	15	62	1.544068044	-63.55319149	20.75	0.657608696
EU_072b	-4	10	62	1.544068044	-74.16666667	22.85393258	-28.725
EU_072c	-1	6	62	1.544068044	-28.18965517	4.25862069	9.846551724
EU_073	6	9	60	1.667452953	11.21914894	-0.265957447	8.655585106
EU_075	-1	11	29	3.176091259	-13.0825	-13.08823529	13.4375
