# Supplementary material for: Divergent roles of herbivory in eutrophying forests
Source: Nat Commun. 2022 Dec 22;13:7837. doi: 10.1038/s41467-022-35282-6 (PMC9780218; doi:10.1038/s41467-022-35282-6)
Supplement: Supplementary file 5 — Source Data files [file 41467_2022_35282_MOESM5_ESM.zip › Source_Data_Publication/fig4data.csv]

Figure 4. Herbivory effects depend on N-deposition levels.
id	d_herbivory	baseline_herbivory	time_span	site_area_log	d_small_ranged_percent	d_cwmn	d_alien_percent	d_redlist_percent	cum_ndepo
EU_006	0	6	46	3.120244796	-0.113969391	0.143813876	5.291436014	0	1295.505153
EU_009a	6	1	41	1.556302501	1.53256705	0.184089511	2.203065134	5.938697318	544.4649057
EU_009b	6	1	26	1.556302501	0.277777778	-0.074171338	3.055555556	-3.611111111	630.314144
EU_011	0	6	22	5.875061263	0.094161959	-0.032444493	0.541431262	-0.306026365	503.7994771
EU_012	6	11	49	2.544068044	-9.259259259	0.586646514	-0.098664238	-3.45324833	1107.003335
EU_013	18	7	53	3.322219295	-19.39261267	0.888472055	11.1331179	-5.848014177	1185.385035
EU_014	6	6	56	3.681241237	-8.160255622	-0.215579526	0.589897997	0.589897997	1028.094887
EU_015	11	5	25	2.531478917	0.249221184	-0.112408847	0	1.287642783	583.9703736
EU_016	0	2	21	1.079181246	-4.44209413	0.061332522	0	0.026441036	456.8857059
EU_025	2	7	51	3.602059991	2.487122884	0.26602054	0.897718911	-3.816531764	1095.375104
EU_026	2	7	49	3.602059991	2.407798919	0.195858806	0.152689688	0.152689688	1011.705841
EU_027	0	11	12	1.954242509	-2.777777778	0.129144932	0	1.525297619	223.6640143
EU_029	0	0	19	0.740362689	-0.03875969	0.167581163	0	-0.833333333	344.9763299
EU_030	9	8	50	6.401400541	-0.119922433	0.016368435	2.125433762	1.755460298	935.8280519
EU_031	7	6	41	4.397940009	-13.49224453	0.221336868	2.395072993	0.832572993	783.1235832
EU_032	3	7	41	4.84509804	-7.225410803	0.304771059	0.668291532	-0.621118012	773.0622321
EU_033	3	5	41	4.602059991	-5.104895105	0.127674326	1.515151515	0	770.9041393
EU_034	7	5	47	3.939519253	-2.054922473	0.834619288	4.735662245	-1.321688773	874.6132163
EU_035	18	6	48	3.51851394	0.281888654	0.645129678	11.98731501	-1.69837914	890.1695779
EU_036	6	4	47	3.556302501	2.951718322	0.154209801	1.901749947	0.961416825	854.6166829
EU_037	6	5	53	4.176091259	-5.934086868	0.380943251	8.566167132	-2.073279147	923.8801601
EU_038	4	12	46	3.676419232	-9.589041096	0.135100997	0	0	812.9325416
EU_041	4	5	31	5.698970004	-7.202881152	0.110558164	4.935307456	-0.600240096	516.3131662
EU_043	11	6	60	4	-12.87160534	0.403882434	2.040816327	0	998.3871804
EU_044	0	9	10	1.748188027	-3.426791277	-0.019194825	-0.732087227	0.101246106	157.9646917
EU_047	5	11	18	2.041392685	5.280748663	0.278385548	1.069518717	1.069518717	281.2975348
EU_048	4	15	24	2.241596282	-6.852090624	-0.082496351	1.123595506	-1.639344262	375.0633797
EU_049	-7.5	8	49	1.204119983	-8.840146228	-0.255424749	2.492522433	0	815.4708641
EU_050	5	6	60	5.45077241	1.564268122	0.179621882	2.612660587	-0.70225654	914.5183153
EU_052	9	8	51	5.84509804	-12.07979775	0.395609393	1.757152512	-3.143851218	817.1594505
EU_053	9	8	54	5.698970004	0.984413454	0.601807009	1.517637408	-0.437517091	857.7169968
EU_054	9	8	45	3.397940009	2.5	0.378001064	2.5	-0.833333333	725.6060709
EU_055	0	8	32	1.204119983	1.916131621	0.075664428	0	2.708667737	485.5660255
EU_056	0	8	32	1.707570176	-3.752942806	-0.076430109	0	2.409638554	474.9726852
EU_057	0	8	32	1.77815125	4.926637242	-0.084401465	0	0	466.9963966
EU_058	1	2	45	4.146128036	0.403642167	0.288954895	1.464376232	0.366094058	677.7334602
EU_059	17	7	60	3.954242509	-13.61424953	0.656513017	2.255639098	1.93800008	842.8898741
EU_060	14	6	61	4.301029996	-4.442290004	0.782793747	1.886792453	-0.790513834	805.984121
EU_061	13	6	64	4.698970004	-5.68676909	0.600274981	2.040816327	-1.123595506	814.5859119
EU_062	17	7	57	4.544068044	-6.324110672	0.282636518	1.515151515	-3.315766359	774.2073301
EU_063	13	5	60	3.84509804	-4.835553549	1.229285714	1.840144502	-1.362233762	784.5824354
EU_064	16	5	62	4.079181246	1.24536608	0.550842938	0.602409639	-0.480769231	800.155422
EU_066	-1	13	10	1.696356389	-1.22242099	-0.103378471	0.119260584	2.564102564	129.6868088
EU_067	1	8	32	1.342422681	0.933216681	0.030496498	1.854768154	-1.434820647	399.8663335
EU_068	13	7	58	2.544068044	3.837911553	-0.573460744	-0.60393532	1.636469901	753.304358
EU_070	0	9	60	2.342422681	1.666453837	0.090836691	-0.178776657	0.344783553	768.2034531
EU_071	6	6	53	3.176091259	3.274268105	-0.076847851	-4.506933744	-0.179763739	683.0042888
EU_072a	-6	15	62	1.544068044	-8.636726016	0.293170311	0.478341749	0.478341749	581.3674109
EU_072b	-4	10	62	1.544068044	1.33432632	0.08426987	0.049649351	0.099298703	541.7822486
EU_072c	-1	6	62	1.544068044	4.308390023	-0.086095968	0	0	537.3283745
EU_073	6	9	60	1.667452953	-0.373831776	0.028309002	6.188992731	0.581516096	677.4103866
EU_075	-1	11	29	3.176091259	7.64995314	0.016709897	-0.210871603	-1.136363636	282.0233803
